# Supplementary material for: Sensing of minute airflow motions near walls using pappus-type nature-inspired sensors
Source: PLoS One. 2017 Jun 28;12(6):e0179253. doi: 10.1371/journal.pone.0179253 (PMC5489159; doi:10.1371/journal.pone.0179253)
Supplement: S1 Datasets — (TXT) [file pone.0179253.s003.txt]

   0.0000000e+00   0.0000000e+00
   1.0000000e-01   0.0000000e+00
   2.0000000e-01   0.0000000e+00
   3.0000000e-01   0.0000000e+00
   4.0000000e-01   0.0000000e+00
   5.0000000e-01   0.0000000e+00
   6.0000000e-01   0.0000000e+00
   7.0000000e-01   0.0000000e+00
   8.0000000e-01   0.0000000e+00
   9.0000000e-01   0.0000000e+00
   1.0000000e+00   0.0000000e+00
   1.1000000e+00   0.0000000e+00
   1.2000000e+00   0.0000000e+00
   1.3000000e+00   0.0000000e+00
   1.4000000e+00   0.0000000e+00
   1.5000000e+00   0.0000000e+00
   1.6000000e+00   0.0000000e+00
   1.7000000e+00   0.0000000e+00
   1.8000000e+00   0.0000000e+00
   1.9000000e+00   0.0000000e+00
   2.0000000e+00   0.0000000e+00
   2.1000000e+00   0.0000000e+00
   2.2000000e+00   0.0000000e+00
   2.3000000e+00   0.0000000e+00
   2.4000000e+00   0.0000000e+00
   2.5000000e+00   0.0000000e+00
   2.6000000e+00   0.0000000e+00
   2.7000000e+00   0.0000000e+00
   2.8000000e+00   0.0000000e+00
   2.9000000e+00   0.0000000e+00
   3.0000000e+00   0.0000000e+00
   3.1000000e+00   0.0000000e+00
   3.2000000e+00   0.0000000e+00
   3.3000000e+00   0.0000000e+00
   3.4000000e+00   0.0000000e+00
   3.5000000e+00   0.0000000e+00
   3.6000000e+00   0.0000000e+00
   3.7000000e+00   0.0000000e+00
   3.8000000e+00   0.0000000e+00
   3.9000000e+00   0.0000000e+00
   4.0000000e+00   0.0000000e+00
   4.1000000e+00   0.0000000e+00
   4.2000000e+00   0.0000000e+00
   4.3000000e+00   0.0000000e+00
   4.4000000e+00   0.0000000e+00
   4.5000000e+00   0.0000000e+00
   4.6000000e+00   0.0000000e+00
   4.7000000e+00   0.0000000e+00
   4.8000000e+00   0.0000000e+00
   4.9000000e+00   0.0000000e+00
   5.0000000e+00   0.0000000e+00
   5.1000000e+00   0.0000000e+00
   5.2000000e+00   0.0000000e+00
   5.3000000e+00   0.0000000e+00
   5.4000000e+00   0.0000000e+00
   5.5000000e+00   0.0000000e+00
   5.6000000e+00   0.0000000e+00
   5.7000000e+00   0.0000000e+00
   5.8000000e+00   0.0000000e+00
   5.9000000e+00   0.0000000e+00
   6.0000000e+00   0.0000000e+00
   6.1000000e+00   0.0000000e+00
   6.2000000e+00   0.0000000e+00
   6.3000000e+00   0.0000000e+00
   6.4000000e+00   0.0000000e+00
   6.5000000e+00   0.0000000e+00
   6.6000000e+00   0.0000000e+00
   6.7000000e+00   0.0000000e+00
   6.8000000e+00   0.0000000e+00
   6.9000000e+00   0.0000000e+00
   7.0000000e+00   0.0000000e+00
   7.1000000e+00   0.0000000e+00
   7.2000000e+00   0.0000000e+00
   7.3000000e+00   0.0000000e+00
   7.4000000e+00   0.0000000e+00
   7.5000000e+00   0.0000000e+00
   7.6000000e+00   0.0000000e+00
   7.7000000e+00   0.0000000e+00
   7.8000000e+00   0.0000000e+00
   7.9000000e+00   0.0000000e+00
   8.0000000e+00   3.3075702e+00
   8.1000000e+00   7.2612621e+00
   8.2000000e+00   1.6194493e+01
   8.3000000e+00   2.6167018e+01
   8.4000000e+00   3.3867631e+01
   8.5000000e+00   3.8957857e+01
   8.6000000e+00   4.2055480e+01
   8.7000000e+00   4.3811124e+01
   8.8000000e+00   4.5384210e+01
   8.9000000e+00   4.6196927e+01
   9.0000000e+00   4.6828259e+01
   9.1000000e+00   4.7520390e+01
   9.2000000e+00   4.9101665e+01
   9.3000000e+00   5.0483264e+01
   9.4000000e+00   5.0866312e+01
   9.5000000e+00   5.1506742e+01
   9.6000000e+00   5.2007037e+01
   9.7000000e+00   5.3643094e+01
   9.8000000e+00   5.5284571e+01
   9.9000000e+00   5.5358928e+01
   1.0000000e+01   5.4253955e+01
   1.0100000e+01   5.4786132e+01
   1.0200000e+01   5.8116362e+01
   1.0300000e+01   5.7527679e+01
   1.0400000e+01   5.6860198e+01
   1.0500000e+01   5.8042506e+01
   1.0600000e+01   5.8063500e+01
   1.0700000e+01   5.7046764e+01
   1.0800000e+01   5.7737301e+01
   1.0900000e+01   5.7381716e+01
   1.1000000e+01   5.7532849e+01
   1.1100000e+01   5.9566346e+01
   1.1200000e+01   6.0875836e+01
   1.1300000e+01   6.1041909e+01
   1.1400000e+01   6.0675848e+01
   1.1500000e+01   6.0187134e+01
   1.1600000e+01   6.1203951e+01
   1.1700000e+01   6.1422493e+01
   1.1800000e+01   6.1054030e+01
   1.1900000e+01   6.2457539e+01
   1.2000000e+01   6.2882591e+01
   1.2100000e+01   6.1651913e+01
   1.2200000e+01   6.1329492e+01
   1.2300000e+01   6.3765253e+01
   1.2400000e+01   6.3376616e+01
   1.2500000e+01   6.4505130e+01
   1.2600000e+01   6.3224345e+01
   1.2700000e+01   6.1496259e+01
   1.2800000e+01   6.1199047e+01
   1.2900000e+01   6.2110329e+01
   1.3000000e+01   6.2040373e+01
   1.3100000e+01   6.2266844e+01
   1.3200000e+01   6.3922358e+01
   1.3300000e+01   6.4294055e+01
   1.3400000e+01   6.3253729e+01
   1.3500000e+01   6.2826434e+01
   1.3600000e+01   6.5315895e+01
   1.3700000e+01   6.5394878e+01
   1.3800000e+01   6.4712657e+01
   1.3900000e+01   6.2453376e+01
   1.4000000e+01   6.1541149e+01
   1.4100000e+01   6.2633406e+01
   1.4200000e+01   6.3558868e+01
   1.4300000e+01   6.6131654e+01
   1.4400000e+01   6.7956880e+01
   1.4500000e+01   6.5802594e+01
   1.4600000e+01   6.3174762e+01
   1.4700000e+01   6.4481857e+01
   1.4800000e+01   6.6141151e+01
   1.4900000e+01   6.6861913e+01
   1.5000000e+01   6.5230061e+01
   1.5100000e+01   6.4575021e+01
   1.5200000e+01   6.7225039e+01
   1.5300000e+01   6.7897935e+01
   1.5400000e+01   6.6585557e+01
   1.5500000e+01   6.5336044e+01
   1.5600000e+01   6.4754867e+01
   1.5700000e+01   6.4221656e+01
   1.5800000e+01   6.6936528e+01
   1.5900000e+01   6.8278388e+01
   1.6000000e+01   6.6465028e+01
   1.6100000e+01   6.5664625e+01
   1.6200000e+01   6.4867462e+01
   1.6300000e+01   6.5828662e+01
   1.6400000e+01   6.6379116e+01
   1.6500000e+01   6.7446862e+01
   1.6600000e+01   6.8075368e+01
   1.6700000e+01   6.6549281e+01
   1.6800000e+01   6.4425755e+01
   1.6900000e+01   6.4736642e+01
   1.7000000e+01   6.5571199e+01
   1.7100000e+01   6.6227609e+01
   1.7200000e+01   6.5001866e+01
   1.7300000e+01   6.4429529e+01
   1.7400000e+01   6.6075071e+01
   1.7500000e+01   6.5991366e+01
   1.7600000e+01   6.6323003e+01
   1.7700000e+01   6.6228962e+01
   1.7800000e+01   6.7042740e+01
   1.7900000e+01   6.7063285e+01
   1.8000000e+01   6.5063276e+01
   1.8100000e+01   6.4934540e+01
   1.8200000e+01   6.5878934e+01
   1.8300000e+01   6.6324789e+01
   1.8400000e+01   6.7642304e+01
   1.8500000e+01   6.7626199e+01
   1.8600000e+01   6.5947218e+01
   1.8700000e+01   6.4754823e+01
   1.8800000e+01   6.5089407e+01
   1.8900000e+01   6.4851864e+01
   1.9000000e+01   6.5053484e+01
   1.9100000e+01   6.5134511e+01
   1.9200000e+01   6.7128874e+01
   1.9300000e+01   6.7265563e+01
   1.9400000e+01   6.6871785e+01
   1.9500000e+01   6.6203671e+01
   1.9600000e+01   6.5790265e+01
   1.9700000e+01   6.6095501e+01
   1.9800000e+01   6.6913486e+01
   1.9900000e+01   6.6247678e+01
   2.0000000e+01   6.7101792e+01
   2.0100000e+01   6.5777631e+01
   2.0200000e+01   6.4188769e+01
   2.0300000e+01   6.3508248e+01
   2.0400000e+01   6.4521230e+01
   2.0500000e+01   6.7408943e+01
   2.0600000e+01   6.6801359e+01
   2.0700000e+01   6.7534684e+01
   2.0800000e+01   6.6597719e+01
   2.0900000e+01   6.6221827e+01
   2.1000000e+01   6.5749769e+01
   2.1100000e+01   6.5435297e+01
   2.1200000e+01   6.4934623e+01
   2.1300000e+01   6.4503819e+01
   2.1400000e+01   6.5628190e+01
   2.1500000e+01   6.5769362e+01
   2.1600000e+01   6.5876227e+01
   2.1700000e+01   6.8180582e+01
   2.1800000e+01   6.6920662e+01
   2.1900000e+01   6.5305186e+01
   2.2000000e+01   6.6015758e+01
   2.2100000e+01   6.7011950e+01
   2.2200000e+01   6.6924223e+01
   2.2300000e+01   6.6116894e+01
   2.2400000e+01   6.5122937e+01
   2.2500000e+01   6.5925568e+01
   2.2600000e+01   6.6448227e+01
   2.2700000e+01   6.5683381e+01
   2.2800000e+01   6.4796134e+01
   2.2900000e+01   6.5727101e+01
   2.3000000e+01   6.6925111e+01
   2.3100000e+01   6.6766623e+01
   2.3200000e+01   6.6174509e+01
   2.3300000e+01   6.6236087e+01
   2.3400000e+01   6.5123565e+01
   2.3500000e+01   6.4682055e+01
   2.3600000e+01   6.5558083e+01
   2.3700000e+01   6.6807511e+01
   2.3800000e+01   6.6749288e+01
   2.3900000e+01   6.5837211e+01
   2.4000000e+01   6.4560291e+01
   2.4100000e+01   6.5105355e+01
   2.4200000e+01   6.6122352e+01
   2.4300000e+01   6.7338817e+01
   2.4400000e+01   6.6173703e+01
   2.4500000e+01   6.5574955e+01
   2.4600000e+01   6.6460608e+01
   2.4700000e+01   6.5915381e+01
   2.4800000e+01   6.6464428e+01
   2.4900000e+01   6.6654737e+01
   2.5000000e+01   6.5516806e+01
   2.5100000e+01   6.3656063e+01
   2.5200000e+01   6.5856418e+01
   2.5300000e+01   6.8702589e+01
   2.5400000e+01   6.8158702e+01
   2.5500000e+01   6.6803247e+01
   2.5600000e+01   6.6037786e+01
   2.5700000e+01   6.4454705e+01
   2.5800000e+01   6.4279207e+01
   2.5900000e+01   6.6416062e+01
   2.6000000e+01   6.7177844e+01
   2.6100000e+01   6.6105408e+01
   2.6200000e+01   6.4901045e+01
   2.6300000e+01   6.4336876e+01
   2.6400000e+01   6.4774204e+01
   2.6500000e+01   6.5074468e+01
   2.6600000e+01   6.5203335e+01
   2.6700000e+01   6.6394661e+01
   2.6800000e+01   6.6285366e+01
   2.6900000e+01   6.6051230e+01
   2.7000000e+01   6.6933526e+01
   2.7100000e+01   6.8266953e+01
   2.7200000e+01   6.8127822e+01
   2.7300000e+01   6.7645681e+01
   2.7400000e+01   6.6666911e+01
   2.7500000e+01   6.4958196e+01
   2.7600000e+01   6.4371375e+01
   2.7700000e+01   6.6508363e+01
   2.7800000e+01   6.5738414e+01
   2.7900000e+01   6.3472261e+01
   2.8000000e+01   6.4374947e+01
   2.8100000e+01   6.5968850e+01
   2.8200000e+01   6.7006331e+01
   2.8300000e+01   6.5980090e+01
   2.8400000e+01   6.4680035e+01
   2.8500000e+01   6.6091588e+01
   2.8600000e+01   6.7369132e+01
   2.8700000e+01   6.6254848e+01
   2.8800000e+01   6.7238983e+01
   2.8900000e+01   6.6355877e+01
   2.9000000e+01   6.5259042e+01
   2.9100000e+01   6.4439875e+01
   2.9200000e+01   6.6277679e+01
   2.9300000e+01   6.7457115e+01
   2.9400000e+01   6.6806538e+01
   2.9500000e+01   6.5812638e+01
   2.9600000e+01   6.6728840e+01
   2.9700000e+01   6.6413250e+01
   2.9800000e+01   6.4714941e+01
   2.9900000e+01   6.4450754e+01
   3.0000000e+01   6.6013586e+01
   3.0100000e+01   6.7738165e+01
   3.0200000e+01   6.6274613e+01
   3.0300000e+01   6.6360835e+01
   3.0400000e+01   6.5812790e+01
   3.0500000e+01   6.5475159e+01
   3.0600000e+01   6.3940840e+01
   3.0700000e+01   6.4592046e+01
   3.0800000e+01   6.5576898e+01
   3.0900000e+01   6.6126251e+01
   3.1000000e+01   6.7573170e+01
   3.1100000e+01   7.0315426e+01
   3.1200000e+01   6.7475336e+01
   3.1300000e+01   6.5318875e+01
   3.1400000e+01   6.4074368e+01
   3.1500000e+01   6.4562126e+01
   3.1600000e+01   6.3704554e+01
   3.1700000e+01   6.4520031e+01
   3.1800000e+01   6.5305410e+01
   3.1900000e+01   6.5609069e+01
   3.2000000e+01   6.6205012e+01
   3.2100000e+01   6.7948254e+01
   3.2200000e+01   6.8024599e+01
   3.2300000e+01   6.7102964e+01
   3.2400000e+01   6.6500700e+01
   3.2500000e+01   6.6401741e+01
   3.2600000e+01   6.6051132e+01
   3.2700000e+01   6.5691459e+01
   3.2800000e+01   6.5397217e+01
   3.2900000e+01   6.4819364e+01
   3.3000000e+01   6.5289038e+01
   3.3100000e+01   6.5291248e+01
   3.3200000e+01   6.6156572e+01
   3.3300000e+01   6.9128159e+01
   3.3400000e+01   6.8819097e+01
   3.3500000e+01   6.5904426e+01
   3.3600000e+01   6.4411874e+01
   3.3700000e+01   6.4503157e+01
   3.3800000e+01   6.5391677e+01
   3.3900000e+01   6.6644295e+01
   3.4000000e+01   6.3458905e+01
   3.4100000e+01   6.3451719e+01
   3.4200000e+01   6.6742551e+01
   3.4300000e+01   6.7349875e+01
   3.4400000e+01   6.6511895e+01
   3.4500000e+01   6.6112749e+01
   3.4600000e+01   6.5689130e+01
   3.4700000e+01   6.6615988e+01
   3.4800000e+01   6.6567628e+01
   3.4900000e+01   6.6035413e+01
   3.5000000e+01   6.7734897e+01
   3.5100000e+01   6.7440882e+01
   3.5200000e+01   6.5005027e+01
   3.5300000e+01   6.3116209e+01
   3.5400000e+01   6.4590764e+01
   3.5500000e+01   6.6601595e+01
   3.5600000e+01   6.6989185e+01
   3.5700000e+01   6.7992076e+01
   3.5800000e+01   6.7174762e+01
   3.5900000e+01   6.4866976e+01
   3.6000000e+01   6.4176345e+01
   3.6100000e+01   6.5662756e+01
   3.6200000e+01   6.5426326e+01
   3.6300000e+01   6.6807914e+01
   3.6400000e+01   6.8232546e+01
   3.6500000e+01   6.5519800e+01
   3.6600000e+01   6.5308429e+01
   3.6700000e+01   6.6549821e+01
   3.6800000e+01   6.6782293e+01
   3.6900000e+01   6.6202086e+01
   3.7000000e+01   6.5252809e+01
   3.7100000e+01   6.4069116e+01
   3.7200000e+01   6.5655269e+01
   3.7300000e+01   6.7283532e+01
   3.7400000e+01   6.5419552e+01
   3.7500000e+01   6.4634630e+01
   3.7600000e+01   6.5205074e+01
   3.7700000e+01   6.5487253e+01
   3.7800000e+01   6.6144897e+01
   3.7900000e+01   6.7011285e+01
   3.8000000e+01   6.5856909e+01
   3.8100000e+01   6.6963385e+01
   3.8200000e+01   6.5366736e+01
   3.8300000e+01   6.4880236e+01
   3.8400000e+01   6.6385338e+01
   3.8500000e+01   6.8695164e+01
   3.8600000e+01   6.9423154e+01
   3.8700000e+01   6.8627567e+01
   3.8800000e+01   6.6005156e+01
   3.8900000e+01   6.3972355e+01
   3.9000000e+01   6.4532987e+01
   3.9100000e+01   6.3983146e+01
   3.9200000e+01   6.5062311e+01
   3.9300000e+01   6.6777955e+01
   3.9400000e+01   6.5372342e+01
   3.9500000e+01   6.3371345e+01
   3.9600000e+01   6.4893250e+01
   3.9700000e+01   6.8609612e+01
   3.9800000e+01   6.8932539e+01
   3.9900000e+01   6.6965670e+01
   4.0000000e+01   6.4423744e+01
   4.0100000e+01   6.4192427e+01
   4.0200000e+01   6.3747124e+01
   4.0300000e+01   6.3600287e+01
   4.0400000e+01   6.5224999e+01
   4.0500000e+01   6.6223628e+01
   4.0600000e+01   6.8240494e+01
   4.0700000e+01   6.8283541e+01
   4.0800000e+01   6.6415521e+01
   4.0900000e+01   6.6116362e+01
   4.1000000e+01   6.8317340e+01
   4.1100000e+01   6.7796390e+01
   4.1200000e+01   6.6881485e+01
   4.1300000e+01   6.7725882e+01
   4.1400000e+01   6.5748847e+01
   4.1500000e+01   6.3587707e+01
   4.1600000e+01   6.3495122e+01
   4.1700000e+01   6.5683357e+01
   4.1800000e+01   6.5851420e+01
   4.1900000e+01   6.4864637e+01
   4.2000000e+01   6.6028946e+01
   4.2100000e+01   6.5751707e+01
   4.2200000e+01   6.5948528e+01
   4.2300000e+01   6.6979043e+01
   4.2400000e+01   6.6020252e+01
   4.2500000e+01   6.4409659e+01
   4.2600000e+01   6.5085233e+01
   4.2700000e+01   6.7153342e+01
   4.2800000e+01   6.8432923e+01
   4.2900000e+01   6.8225131e+01
   4.3000000e+01   6.5169918e+01
   4.3100000e+01   6.3799964e+01
   4.3200000e+01   6.3778622e+01
   4.3300000e+01   6.4667923e+01
   4.3400000e+01   6.5469653e+01
   4.3500000e+01   6.5499841e+01
   4.3600000e+01   6.5640391e+01
   4.3700000e+01   6.5441752e+01
   4.3800000e+01   6.6418590e+01
   4.3900000e+01   6.8705123e+01
   4.4000000e+01   6.9330857e+01
   4.4100000e+01   6.8203647e+01
   4.4200000e+01   6.6661316e+01
   4.4300000e+01   6.5201386e+01
   4.4400000e+01   6.6506376e+01
   4.4500000e+01   6.5872112e+01
   4.4600000e+01   6.3428761e+01
   4.4700000e+01   6.5171659e+01
   4.4800000e+01   6.8209624e+01
   4.4900000e+01   6.7389283e+01
   4.5000000e+01   6.5640510e+01
   4.5100000e+01   6.4134703e+01
   4.5200000e+01   6.6240802e+01
   4.5300000e+01   6.7195962e+01
   4.5400000e+01   6.5550857e+01
   4.5500000e+01   6.3467065e+01
   4.5600000e+01   6.3658632e+01
   4.5700000e+01   6.4799966e+01
   4.5800000e+01   6.6042713e+01
   4.5900000e+01   6.6765836e+01
   4.6000000e+01   6.9106718e+01
   4.6100000e+01   6.7179492e+01
   4.6200000e+01   6.4977789e+01
   4.6300000e+01   6.4532308e+01
   4.6400000e+01   6.4760789e+01
   4.6500000e+01   6.4675428e+01
   4.6600000e+01   6.5028344e+01
   4.6700000e+01   6.5273815e+01
   4.6800000e+01   6.5052183e+01
   4.6900000e+01   6.7408575e+01
   4.7000000e+01   6.8291120e+01
   4.7100000e+01   6.6924576e+01
   4.7200000e+01   6.7815650e+01
   4.7300000e+01   6.9270844e+01
   4.7400000e+01   6.7517877e+01
   4.7500000e+01   6.5971220e+01
   4.7600000e+01   6.5059067e+01
   4.7700000e+01   6.4662548e+01
   4.7800000e+01   6.4708219e+01
   4.7900000e+01   6.5937002e+01
   4.8000000e+01   6.6241899e+01
   4.8100000e+01   6.5802802e+01
   4.8200000e+01   6.4844657e+01
   4.8300000e+01   6.4169961e+01
   4.8400000e+01   6.5469100e+01
   4.8500000e+01   6.5710138e+01
   4.8600000e+01   6.6202069e+01
   4.8700000e+01   6.7726957e+01
   4.8800000e+01   6.7261028e+01
   4.8900000e+01   6.5987815e+01
   4.9000000e+01   6.5147684e+01
   4.9100000e+01   6.5141071e+01
   4.9200000e+01   6.7114961e+01
   4.9300000e+01   6.6209948e+01
   4.9400000e+01   6.6720424e+01
   4.9500000e+01   6.7076940e+01
   4.9600000e+01   6.6439783e+01
   4.9700000e+01   6.4512172e+01
   4.9800000e+01   6.4420663e+01
   4.9900000e+01   6.4263489e+01
   5.0000000e+01   6.4114052e+01
   5.0100000e+01   6.5026883e+01
   5.0200000e+01   6.5775395e+01
   5.0300000e+01   6.7244476e+01
   5.0400000e+01   6.8016317e+01
   5.0500000e+01   6.8913314e+01
   5.0600000e+01   6.8139353e+01
   5.0700000e+01   6.5092401e+01
   5.0800000e+01   6.6081421e+01
   5.0900000e+01   6.6526174e+01
   5.1000000e+01   6.5477637e+01
   5.1100000e+01   6.4108548e+01
   5.1200000e+01   6.4197022e+01
   5.1300000e+01   6.5068367e+01
   5.1400000e+01   6.6990595e+01
   5.1500000e+01   6.7014031e+01
   5.1600000e+01   6.5080841e+01
   5.1700000e+01   6.5556205e+01
   5.1800000e+01   6.6421267e+01
   5.1900000e+01   6.7600761e+01
   5.2000000e+01   6.7058001e+01
   5.2100000e+01   6.5651779e+01
   5.2200000e+01   6.6194400e+01
   5.2300000e+01   6.5812624e+01
   5.2400000e+01   6.5716651e+01
   5.2500000e+01   6.5494256e+01
   5.2600000e+01   6.6574876e+01
   5.2700000e+01   6.7666505e+01
   5.2800000e+01   6.6509442e+01
   5.2900000e+01   6.4983987e+01
   5.3000000e+01   6.3975009e+01
   5.3100000e+01   6.4888655e+01
   5.3200000e+01   6.6097433e+01
   5.3300000e+01   6.6465514e+01
   5.3400000e+01   6.5703552e+01
   5.3500000e+01   6.4704973e+01
   5.3600000e+01   6.4056451e+01
   5.3700000e+01   6.6085350e+01
   5.3800000e+01   6.7881450e+01
   5.3900000e+01   6.6824958e+01
   5.4000000e+01   6.6523381e+01
   5.4100000e+01   6.6247708e+01
   5.4200000e+01   6.7301090e+01
   5.4300000e+01   6.7011037e+01
   5.4400000e+01   6.6866555e+01
   5.4500000e+01   6.5677439e+01
   5.4600000e+01   6.5421822e+01
   5.4700000e+01   6.5436694e+01
   5.4800000e+01   6.4838393e+01
   5.4900000e+01   6.5143029e+01
   5.5000000e+01   6.6105062e+01
   5.5100000e+01   6.5373298e+01
   5.5200000e+01   6.4789249e+01
   5.5300000e+01   6.5616470e+01
   5.5400000e+01   6.7289997e+01
   5.5500000e+01   6.7282631e+01
   5.5600000e+01   6.5648212e+01
   5.5700000e+01   6.5520011e+01
   5.5800000e+01   6.5993536e+01
   5.5900000e+01   6.8202900e+01
   5.6000000e+01   6.7776487e+01
   5.6100000e+01   6.5753148e+01
   5.6200000e+01   6.5077370e+01
   5.6300000e+01   6.6628804e+01
   5.6400000e+01   6.6858625e+01
   5.6500000e+01   6.5095728e+01
   5.6600000e+01   6.3557780e+01
   5.6700000e+01   6.4752916e+01
   5.6800000e+01   6.6349307e+01
   5.6900000e+01   6.6071180e+01
   5.7000000e+01   6.6448096e+01
   5.7100000e+01   6.5966860e+01
   5.7200000e+01   6.6272075e+01
   5.7300000e+01   6.7564678e+01
   5.7400000e+01   6.6950051e+01
   5.7500000e+01   6.4331309e+01
   5.7600000e+01   6.4927354e+01
   5.7700000e+01   6.5558853e+01
   5.7800000e+01   6.5953563e+01
   5.7900000e+01   6.5444505e+01
   5.8000000e+01   6.7204112e+01
   5.8100000e+01   6.7081339e+01
   5.8200000e+01   6.5299928e+01
   5.8300000e+01   6.4276481e+01
   5.8400000e+01   6.5908468e+01
   5.8500000e+01   6.6804408e+01
   5.8600000e+01   6.6161600e+01
   5.8700000e+01   6.5931334e+01
   5.8800000e+01   6.7115411e+01
   5.8900000e+01   6.7488246e+01
   5.9000000e+01   6.5854585e+01
   5.9100000e+01   6.5195514e+01
   5.9200000e+01   6.6643910e+01
   5.9300000e+01   6.6982292e+01
   5.9400000e+01   6.6348959e+01
   5.9500000e+01   6.5321237e+01
   5.9600000e+01   6.3542589e+01
   5.9700000e+01   6.3247605e+01
   5.9800000e+01   6.5241428e+01
   5.9900000e+01   6.7678399e+01
   6.0000000e+01   6.8029888e+01
   6.0100000e+01   6.6615804e+01
   6.0200000e+01   6.6178264e+01
   6.0300000e+01   6.6008655e+01
   6.0400000e+01   6.5787333e+01
   6.0500000e+01   6.5710849e+01
   6.0600000e+01   6.4709812e+01
   6.0700000e+01   6.5018980e+01
   6.0800000e+01   6.6477561e+01
   6.0900000e+01   6.6534079e+01
   6.1000000e+01   6.6139658e+01
   6.1100000e+01   6.8062589e+01
   6.1200000e+01   6.7250340e+01
   6.1300000e+01   6.6165686e+01
   6.1400000e+01   6.6534362e+01
   6.1500000e+01   6.7064274e+01
   6.1600000e+01   6.5597875e+01
   6.1700000e+01   6.3012100e+01
   6.1800000e+01   6.2285308e+01
   6.1900000e+01   6.6260824e+01
   6.2000000e+01   6.8652102e+01
   6.2100000e+01   6.6646192e+01
   6.2200000e+01   6.5210726e+01
   6.2300000e+01   6.6784490e+01
   6.2400000e+01   6.6279756e+01
   6.2500000e+01   6.4063464e+01
   6.2600000e+01   6.5115887e+01
   6.2700000e+01   6.5952885e+01
   6.2800000e+01   6.6472916e+01
   6.2900000e+01   6.7161445e+01
   6.3000000e+01   6.6227914e+01
   6.3100000e+01   6.4739454e+01
   6.3200000e+01   6.5995400e+01
   6.3300000e+01   6.7794786e+01
   6.3400000e+01   6.7243928e+01
   6.3500000e+01   6.6321698e+01
   6.3600000e+01   6.4518418e+01
   6.3700000e+01   6.4829225e+01
   6.3800000e+01   6.6009469e+01
   6.3900000e+01   6.6758989e+01
   6.4000000e+01   6.8324026e+01
   6.4100000e+01   6.5653871e+01
   6.4200000e+01   6.4696621e+01
   6.4300000e+01   6.5904865e+01
   6.4400000e+01   6.5609332e+01
   6.4500000e+01   6.6497269e+01
   6.4600000e+01   6.6708308e+01
   6.4700000e+01   6.5543855e+01
   6.4800000e+01   6.5535267e+01
   6.4900000e+01   6.5246404e+01
   6.5000000e+01   6.5989994e+01
   6.5100000e+01   6.6523677e+01
   6.5200000e+01   6.5141308e+01
   6.5300000e+01   6.4085273e+01
   6.5400000e+01   6.5508857e+01
   6.5500000e+01   6.7859275e+01
   6.5600000e+01   6.7467628e+01
   6.5700000e+01   6.7180967e+01
   6.5800000e+01   6.6819601e+01
   6.5900000e+01   6.6334298e+01
   6.6000000e+01   6.5766161e+01
   6.6100000e+01   6.4856613e+01
   6.6200000e+01   6.4618380e+01
   6.6300000e+01   6.5536150e+01
   6.6400000e+01   6.4259513e+01
   6.6500000e+01   6.4259579e+01
   6.6600000e+01   6.6609912e+01
   6.6700000e+01   6.7785360e+01
   6.6800000e+01   6.6913134e+01
   6.6900000e+01   6.5071803e+01
   6.7000000e+01   6.4510176e+01
   6.7100000e+01   6.7412679e+01
   6.7200000e+01   6.8919494e+01
   6.7300000e+01   6.8045103e+01
   6.7400000e+01   6.5337802e+01
   6.7500000e+01   6.5169709e+01
   6.7600000e+01   6.5875339e+01
   6.7700000e+01   6.5082187e+01
   6.7800000e+01   6.3504639e+01
   6.7900000e+01   6.5113129e+01
   6.8000000e+01   6.8017548e+01
   6.8100000e+01   6.8484286e+01
   6.8200000e+01   6.6800933e+01
   6.8300000e+01   6.5811446e+01
   6.8400000e+01   6.6886569e+01
   6.8500000e+01   6.6678258e+01
   6.8600000e+01   6.4578534e+01
   6.8700000e+01   6.4492499e+01
   6.8800000e+01   6.5807377e+01
   6.8900000e+01   6.6493642e+01
   6.9000000e+01   6.5035985e+01
   6.9100000e+01   6.3200742e+01
   6.9200000e+01   6.5315063e+01
   6.9300000e+01   6.6080264e+01
   6.9400000e+01   6.5335242e+01
   6.9500000e+01   6.6082154e+01
   6.9600000e+01   6.7132074e+01
   6.9700000e+01   6.6683265e+01
   6.9800000e+01   6.7672176e+01
   6.9900000e+01   6.9251517e+01
   7.0000000e+01   6.7887469e+01
   7.0100000e+01   6.5765593e+01
   7.0200000e+01   6.3563363e+01
   7.0300000e+01   6.4003833e+01
   7.0400000e+01   6.4411162e+01
   7.0500000e+01   6.5767652e+01
   7.0600000e+01   6.6367813e+01
   7.0700000e+01   6.5811414e+01
   7.0800000e+01   6.4773033e+01
   7.0900000e+01   6.6189270e+01
   7.1000000e+01   6.7183709e+01
   7.1100000e+01   6.7272127e+01
   7.1200000e+01   6.6778594e+01
   7.1300000e+01   6.5416952e+01
   7.1400000e+01   6.4347289e+01
   7.1500000e+01   6.6227644e+01
   7.1600000e+01   6.7684646e+01
   7.1700000e+01   6.7150428e+01
   7.1800000e+01   6.5073574e+01
   7.1900000e+01   6.3578025e+01
   7.2000000e+01   6.5042704e+01
   7.2100000e+01   6.4917151e+01
   7.2200000e+01   6.6028192e+01
   7.2300000e+01   6.9243384e+01
   7.2400000e+01   7.0062092e+01
   7.2500000e+01   6.8795021e+01
   7.2600000e+01   6.5997769e+01
   7.2700000e+01   6.6026743e+01
   7.2800000e+01   6.5569607e+01
   7.2900000e+01   6.4929123e+01
   7.3000000e+01   6.4130948e+01
   7.3100000e+01   6.4238035e+01
   7.3200000e+01   6.3503147e+01
   7.3300000e+01   6.3517845e+01
   7.3400000e+01   6.4162527e+01
   7.3500000e+01   6.4717981e+01
   7.3600000e+01   6.6021128e+01
   7.3700000e+01   6.6494907e+01
   7.3800000e+01   6.6552508e+01
   7.3900000e+01   6.8024560e+01
   7.4000000e+01   6.8161577e+01
   7.4100000e+01   6.7857189e+01
   7.4200000e+01   6.7692987e+01
   7.4300000e+01   6.7466669e+01
   7.4400000e+01   6.6538633e+01
   7.4500000e+01   6.5541157e+01
   7.4600000e+01   6.5353961e+01
   7.4700000e+01   6.5161723e+01
   7.4800000e+01   6.5053635e+01
   7.4900000e+01   6.5318790e+01
   7.5000000e+01   6.5577251e+01
   7.5100000e+01   6.5766347e+01
   7.5200000e+01   6.5252160e+01
   7.5300000e+01   6.5154642e+01
   7.5400000e+01   6.7086292e+01
   7.5500000e+01   6.7542975e+01
   7.5600000e+01   6.6255962e+01
   7.5700000e+01   6.5260409e+01
   7.5800000e+01   6.5545830e+01
   7.5900000e+01   6.7251918e+01
   7.6000000e+01   6.6184473e+01
   7.6100000e+01   6.4531411e+01
   7.6200000e+01   6.5680297e+01
   7.6300000e+01   6.6564641e+01
   7.6400000e+01   6.4542487e+01
   7.6500000e+01   6.4446241e+01
   7.6600000e+01   6.7264067e+01
   7.6700000e+01   6.7361412e+01
   7.6800000e+01   6.4912567e+01
   7.6900000e+01   6.4987066e+01
   7.7000000e+01   6.7598258e+01
   7.7100000e+01   6.8108547e+01
   7.7200000e+01   6.7536250e+01
   7.7300000e+01   6.5922012e+01
   7.7400000e+01   6.5385009e+01
   7.7500000e+01   6.6360785e+01
   7.7600000e+01   6.5771376e+01
   7.7700000e+01   6.5761528e+01
   7.7800000e+01   6.5996741e+01
   7.7900000e+01   6.5403943e+01
   7.8000000e+01   6.4221273e+01
   7.8100000e+01   6.5319716e+01
   7.8200000e+01   6.6747945e+01
   7.8300000e+01   6.5160690e+01
   7.8400000e+01   6.4694057e+01
   7.8500000e+01   6.4518017e+01
   7.8600000e+01   6.5716808e+01
   7.8700000e+01   6.7034938e+01
   7.8800000e+01   6.6446022e+01
   7.8900000e+01   6.5972673e+01
   7.9000000e+01   6.6311502e+01
   7.9100000e+01   6.6776363e+01
   7.9200000e+01   6.6768375e+01
   7.9300000e+01   6.6273497e+01
   7.9400000e+01   6.7438236e+01
   7.9500000e+01   6.7988699e+01
   7.9600000e+01   6.6691099e+01
   7.9700000e+01   6.5396541e+01
   7.9800000e+01   6.4848252e+01
   7.9900000e+01   6.6660443e+01
   8.0000000e+01   6.6274396e+01
   8.0100000e+01   6.4809205e+01
   8.0200000e+01   6.5421306e+01
   8.0300000e+01   6.5827985e+01
   8.0400000e+01   6.5784903e+01
   8.0500000e+01   6.5871353e+01
   8.0600000e+01   6.5032369e+01
   8.0700000e+01   6.4943149e+01
   8.0800000e+01   6.5810870e+01
   8.0900000e+01   6.6843727e+01
   8.1000000e+01   6.6617801e+01
   8.1100000e+01   6.6309502e+01
   8.1200000e+01   6.5345208e+01
   8.1300000e+01   6.4289146e+01
   8.1400000e+01   6.5389129e+01
   8.1500000e+01   6.6679850e+01
   8.1600000e+01   6.6227096e+01
   8.1700000e+01   6.6718473e+01
   8.1800000e+01   6.7064192e+01
   8.1900000e+01   6.7601038e+01
   8.2000000e+01   6.7622947e+01
   8.2100000e+01   6.7533609e+01
   8.2200000e+01   6.6731243e+01
   8.2300000e+01   6.5532329e+01
   8.2400000e+01   6.3941301e+01
   8.2500000e+01   6.3208711e+01
   8.2600000e+01   6.4237963e+01
   8.2700000e+01   6.5254210e+01
   8.2800000e+01   6.4827852e+01
   8.2900000e+01   6.5426377e+01
   8.3000000e+01   6.7256787e+01
   8.3100000e+01   6.8570678e+01
   8.3200000e+01   6.8882957e+01
   8.3300000e+01   6.8079754e+01
   8.3400000e+01   6.5333521e+01
   8.3500000e+01   6.3122864e+01
   8.3600000e+01   6.3334250e+01
   8.3700000e+01   6.3356059e+01
   8.3800000e+01   6.4729498e+01
   8.3900000e+01   6.7299028e+01
   8.4000000e+01   6.8796900e+01
   8.4100000e+01   6.7655416e+01
   8.4200000e+01   6.7783095e+01
   8.4300000e+01   6.8330083e+01
   8.4400000e+01   6.5705983e+01
   8.4500000e+01   6.4627458e+01
   8.4600000e+01   6.5593869e+01
   8.4700000e+01   6.5212667e+01
   8.4800000e+01   6.5741405e+01
   8.4900000e+01   6.5719248e+01
   8.5000000e+01   6.5904618e+01
   8.5100000e+01   6.5805873e+01
   8.5200000e+01   6.5569129e+01
   8.5300000e+01   6.4778786e+01
   8.5400000e+01   6.4802726e+01
   8.5500000e+01   6.5560428e+01
   8.5600000e+01   6.5675721e+01
   8.5700000e+01   6.6848856e+01
   8.5800000e+01   6.8127067e+01
   8.5900000e+01   6.7209522e+01
   8.6000000e+01   6.7021156e+01
   8.6100000e+01   6.6253208e+01
   8.6200000e+01   6.4642552e+01
   8.6300000e+01   6.4494359e+01
   8.6400000e+01   6.5195358e+01
   8.6500000e+01   6.6381085e+01
   8.6600000e+01   6.6560726e+01
   8.6700000e+01   6.6866950e+01
   8.6800000e+01   6.6538805e+01
   8.6900000e+01   6.6197068e+01
   8.7000000e+01   6.6138024e+01
   8.7100000e+01   6.5040536e+01
   8.7200000e+01   6.4803015e+01
   8.7300000e+01   6.6455753e+01
   8.7400000e+01   6.6186606e+01
   8.7500000e+01   6.5585250e+01
   8.7600000e+01   6.4547403e+01
   8.7700000e+01   6.5267220e+01
   8.7800000e+01   6.8083330e+01
   8.7900000e+01   6.9872664e+01
   8.8000000e+01   6.7407009e+01
   8.8100000e+01   6.4965361e+01
   8.8200000e+01   6.3593462e+01
   8.8300000e+01   6.4582271e+01
   8.8400000e+01   6.5300864e+01
   8.8500000e+01   6.5720092e+01
   8.8600000e+01   6.6045480e+01
   8.8700000e+01   6.5475651e+01
   8.8800000e+01   6.5979412e+01
   8.8900000e+01   6.7049983e+01
   8.9000000e+01   6.5948865e+01
   8.9100000e+01   6.5364418e+01
   8.9200000e+01   6.6795788e+01
   8.9300000e+01   6.7113086e+01
   8.9400000e+01   6.7609146e+01
   8.9500000e+01   6.6091950e+01
   8.9600000e+01   6.3672585e+01
   8.9700000e+01   6.4192196e+01
   8.9800000e+01   6.6285944e+01
   8.9900000e+01   6.6695947e+01
   9.0000000e+01   6.7078329e+01
   9.0100000e+01   6.6633928e+01
   9.0200000e+01   6.5038365e+01
   9.0300000e+01   6.3978763e+01
   9.0400000e+01   6.5120067e+01
   9.0500000e+01   6.7339243e+01
   9.0600000e+01   6.8540769e+01
   9.0700000e+01   6.7527075e+01
   9.0800000e+01   6.6872698e+01
   9.0900000e+01   6.5283056e+01
   9.1000000e+01   6.5368914e+01
   9.1100000e+01   6.5734870e+01
   9.1200000e+01   6.5332934e+01
   9.1300000e+01   6.5348119e+01
   9.1400000e+01   6.4312069e+01
   9.1500000e+01   6.4570568e+01
   9.1600000e+01   6.6047155e+01
   9.1700000e+01   6.7122767e+01
   9.1800000e+01   6.7112599e+01
   9.1900000e+01   6.7161301e+01
   9.2000000e+01   6.7334276e+01
   9.2100000e+01   6.7120270e+01
   9.2200000e+01   6.5433321e+01
   9.2300000e+01   6.5092407e+01
   9.2400000e+01   6.5761486e+01
   9.2500000e+01   6.6473205e+01
   9.2600000e+01   6.5634957e+01
   9.2700000e+01   6.5200615e+01
   9.2800000e+01   6.4099937e+01
   9.2900000e+01   6.4326092e+01
   9.3000000e+01   6.5600892e+01
   9.3100000e+01   6.5908515e+01
   9.3200000e+01   6.6493281e+01
   9.3300000e+01   6.7197085e+01
   9.3400000e+01   6.6209823e+01
   9.3500000e+01   6.7147670e+01
   9.3600000e+01   6.7748618e+01
   9.3700000e+01   6.6490170e+01
   9.3800000e+01   6.6293204e+01
   9.3900000e+01   6.6208709e+01
   9.4000000e+01   6.6100532e+01
   9.4100000e+01   6.4562810e+01
   9.4200000e+01   6.4928884e+01
   9.4300000e+01   6.5362459e+01
   9.4400000e+01   6.5387836e+01
   9.4500000e+01   6.5649390e+01
   9.4600000e+01   6.6479849e+01
   9.4700000e+01   6.6305680e+01
   9.4800000e+01   6.6367402e+01
   9.4900000e+01   6.6814892e+01
   9.5000000e+01   6.6815415e+01
   9.5100000e+01   6.6647200e+01
   9.5200000e+01   6.6294309e+01
   9.5300000e+01   6.5332622e+01
   9.5400000e+01   6.5014851e+01
   9.5500000e+01   6.5266569e+01
   9.5600000e+01   6.5768301e+01
   9.5700000e+01   6.5269483e+01
   9.5800000e+01   6.5344535e+01
   9.5900000e+01   6.6655562e+01
   9.6000000e+01   6.7489969e+01
   9.6100000e+01   6.7038317e+01
   9.6200000e+01   6.4343065e+01
   9.6300000e+01   6.3918106e+01
   9.6400000e+01   6.6267455e+01
   9.6500000e+01   6.7541939e+01
   9.6600000e+01   6.7488158e+01
   9.6700000e+01   6.6492084e+01
   9.6800000e+01   6.6008716e+01
   9.6900000e+01   6.6265616e+01
   9.7000000e+01   6.4964430e+01
   9.7100000e+01   6.4177322e+01
   9.7200000e+01   6.6491581e+01
   9.7300000e+01   6.7594739e+01
   9.7400000e+01   6.6645808e+01
   9.7500000e+01   6.6381839e+01
   9.7600000e+01   6.6013141e+01
   9.7700000e+01   6.4996814e+01
   9.7800000e+01   6.4178045e+01
   9.7900000e+01   6.4841876e+01
   9.8000000e+01   6.5280577e+01
   9.8100000e+01   6.7406678e+01
   9.8200000e+01   6.8048612e+01
   9.8300000e+01   6.6531938e+01
   9.8400000e+01   6.6408630e+01
   9.8500000e+01   6.6992552e+01
   9.8600000e+01   6.5211681e+01
   9.8700000e+01   6.4366994e+01
   9.8800000e+01   6.4479791e+01
   9.8900000e+01   6.5178472e+01
   9.9000000e+01   6.6653552e+01
   9.9100000e+01   6.5870751e+01
   9.9200000e+01   6.6203072e+01
   9.9300000e+01   6.7993717e+01
   9.9400000e+01   6.5788599e+01
   9.9500000e+01   6.3730218e+01
   9.9600000e+01   6.4579021e+01
   9.9700000e+01   6.7260792e+01
   9.9800000e+01   6.8331397e+01
   9.9900000e+01   6.6794958e+01
   1.0000000e+02   6.4969802e+01
   1.0010000e+02   6.6726903e+01
   1.0020000e+02   6.7686241e+01
   1.0030000e+02   6.5839454e+01
   1.0040000e+02   6.5342602e+01
   1.0050000e+02   6.5178099e+01
   1.0060000e+02   6.6451296e+01
   1.0070000e+02   6.6854448e+01
   1.0080000e+02   6.6465124e+01
   1.0090000e+02   6.4964255e+01
   1.0100000e+02   6.3823444e+01
   1.0110000e+02   6.4441219e+01
   1.0120000e+02   6.6022984e+01
   1.0130000e+02   6.6825751e+01
   1.0140000e+02   6.5593645e+01
   1.0150000e+02   6.6306473e+01
   1.0160000e+02   6.8022030e+01
   1.0170000e+02   6.8015611e+01
   1.0180000e+02   6.6561961e+01
   1.0190000e+02   6.4971242e+01
   1.0200000e+02   6.4353421e+01
   1.0210000e+02   6.6016210e+01
   1.0220000e+02   6.5514682e+01
   1.0230000e+02   6.3514587e+01
   1.0240000e+02   6.4473543e+01
   1.0250000e+02   6.7170495e+01
   1.0260000e+02   6.7703558e+01
   1.0270000e+02   6.6497339e+01
   1.0280000e+02   6.5683115e+01
   1.0290000e+02   6.6824597e+01
   1.0300000e+02   6.7660293e+01
   1.0310000e+02   6.7119548e+01
   1.0320000e+02   6.4821834e+01
   1.0330000e+02   6.5159218e+01
   1.0340000e+02   6.5924126e+01
   1.0350000e+02   6.5854206e+01
   1.0360000e+02   6.6938861e+01
   1.0370000e+02   6.6141464e+01
   1.0380000e+02   6.4855129e+01
   1.0390000e+02   6.5137708e+01
   1.0400000e+02   6.5333509e+01
   1.0410000e+02   6.5932416e+01
   1.0420000e+02   6.6727153e+01
   1.0430000e+02   6.7081679e+01
   1.0440000e+02   6.6792401e+01
   1.0450000e+02   6.5800588e+01
   1.0460000e+02   6.5589661e+01
   1.0470000e+02   6.6146476e+01
   1.0480000e+02   6.5386523e+01
   1.0490000e+02   6.4635450e+01
   1.0500000e+02   6.5810236e+01
   1.0510000e+02   6.6260694e+01
   1.0520000e+02   6.7152078e+01
   1.0530000e+02   6.7829375e+01
   1.0540000e+02   6.5604760e+01
   1.0550000e+02   6.5742536e+01
   1.0560000e+02   6.6509649e+01
   1.0570000e+02   6.5181717e+01
   1.0580000e+02   6.3515200e+01
   1.0590000e+02   6.3687291e+01
   1.0600000e+02   6.5898235e+01
   1.0610000e+02   6.6523256e+01
   1.0620000e+02   6.7878925e+01
   1.0630000e+02   6.6770089e+01
   1.0640000e+02   6.4407739e+01
   1.0650000e+02   6.5775696e+01
   1.0660000e+02   6.9492096e+01
   1.0670000e+02   6.9447203e+01
   1.0680000e+02   6.8129910e+01
   1.0690000e+02   6.4588715e+01
   1.0700000e+02   6.3422707e+01
   1.0710000e+02   6.4587655e+01
   1.0720000e+02   6.5789238e+01
   1.0730000e+02   6.4052892e+01
   1.0740000e+02   6.3716632e+01
   1.0750000e+02   6.6461413e+01
   1.0760000e+02   6.7640264e+01
   1.0770000e+02   6.7328933e+01
   1.0780000e+02   6.6848584e+01
   1.0790000e+02   6.8193577e+01
   1.0800000e+02   6.6024276e+01
   1.0810000e+02   6.4484079e+01
   1.0820000e+02   6.2964060e+01
   1.0830000e+02   6.2995980e+01
   1.0840000e+02   6.5853858e+01
   1.0850000e+02   6.6969358e+01
   1.0860000e+02   6.6743296e+01
   1.0870000e+02   6.8302592e+01
   1.0880000e+02   6.8158934e+01
   1.0890000e+02   6.7040748e+01
   1.0900000e+02   6.5593234e+01
   1.0910000e+02   6.5228981e+01
   1.0920000e+02   6.5275710e+01
   1.0930000e+02   6.5544216e+01
   1.0940000e+02   6.6811143e+01
   1.0950000e+02   6.6501317e+01
   1.0960000e+02   6.6108591e+01
   1.0970000e+02   6.5589202e+01
   1.0980000e+02   6.6047844e+01
   1.0990000e+02   6.4231672e+01
   1.1000000e+02   6.5150078e+01
   1.1010000e+02   6.5680486e+01
   1.1020000e+02   6.5241712e+01
   1.1030000e+02   6.5116254e+01
   1.1040000e+02   6.7560839e+01
   1.1050000e+02   6.7636265e+01
   1.1060000e+02   6.5888629e+01
   1.1070000e+02   6.5567918e+01
   1.1080000e+02   6.6610948e+01
   1.1090000e+02   6.6474101e+01
   1.1100000e+02   6.5127130e+01
   1.1110000e+02   6.5839460e+01
   1.1120000e+02   6.9830068e+01
   1.1130000e+02   6.8797823e+01
   1.1140000e+02   6.5004778e+01
   1.1150000e+02   6.2510419e+01
   1.1160000e+02   6.4498467e+01
   1.1170000e+02   6.4901505e+01
   1.1180000e+02   6.4558875e+01
   1.1190000e+02   6.3865767e+01
   1.1200000e+02   6.6093304e+01
   1.1210000e+02   6.8102294e+01
   1.1220000e+02   6.7793910e+01
   1.1230000e+02   6.6236799e+01
   1.1240000e+02   6.5297989e+01
   1.1250000e+02   6.5325065e+01
   1.1260000e+02   6.7393553e+01
   1.1270000e+02   6.7720312e+01
   1.1280000e+02   6.7054500e+01
   1.1290000e+02   6.6384607e+01
   1.1300000e+02   6.4769746e+01
   1.1310000e+02   6.3927839e+01
   1.1320000e+02   6.6057501e+01
   1.1330000e+02   6.7234732e+01
   1.1340000e+02   6.6899344e+01
   1.1350000e+02   6.6000690e+01
   1.1360000e+02   6.4498720e+01
   1.1370000e+02   6.5855257e+01
   1.1380000e+02   6.6168514e+01
   1.1390000e+02   6.6110338e+01
   1.1400000e+02   6.6798804e+01
   1.1410000e+02   6.4906261e+01
   1.1420000e+02   6.5285873e+01
   1.1430000e+02   6.5941952e+01
   1.1440000e+02   6.5451230e+01
   1.1450000e+02   6.5960901e+01
   1.1460000e+02   6.6484563e+01
   1.1470000e+02   6.6971690e+01
   1.1480000e+02   6.6381939e+01
   1.1490000e+02   6.6114613e+01
   1.1500000e+02   6.6388908e+01
   1.1510000e+02   6.6099172e+01
   1.1520000e+02   6.7283472e+01
   1.1530000e+02   6.5603538e+01
   1.1540000e+02   6.4861820e+01
   1.1550000e+02   6.4973773e+01
   1.1560000e+02   6.4590543e+01
   1.1570000e+02   6.5019759e+01
   1.1580000e+02   6.5208499e+01
   1.1590000e+02   6.4496743e+01
   1.1600000e+02   6.5147953e+01
   1.1610000e+02   6.7530308e+01
   1.1620000e+02   6.8169208e+01
   1.1630000e+02   6.8025193e+01
   1.1640000e+02   6.7133141e+01
   1.1650000e+02   6.7518697e+01
   1.1660000e+02   6.7441304e+01
   1.1670000e+02   6.5338263e+01
   1.1680000e+02   6.4464008e+01
   1.1690000e+02   6.4765899e+01
   1.1700000e+02   6.5883254e+01
   1.1710000e+02   6.5727543e+01
   1.1720000e+02   6.6183942e+01
   1.1730000e+02   6.6482938e+01
   1.1740000e+02   6.6231696e+01
   1.1750000e+02   6.5368933e+01
   1.1760000e+02   6.5157654e+01
   1.1770000e+02   6.5331283e+01
   1.1780000e+02   6.6466836e+01
   1.1790000e+02   6.7087766e+01
   1.1800000e+02   6.7513688e+01
   1.1810000e+02   6.4837050e+01
   1.1820000e+02   6.4728667e+01
   1.1830000e+02   6.5292645e+01
   1.1840000e+02   6.6256283e+01
   1.1850000e+02   6.6558709e+01
   1.1860000e+02   6.6322915e+01
   1.1870000e+02   6.6481764e+01
   1.1880000e+02   6.4944802e+01
   1.1890000e+02   6.3006743e+01
