# Supplementary material for: Sensing of minute airflow motions near walls using pappus-type nature-inspired sensors
Source: PLoS One. 2017 Jun 28;12(6):e0179253. doi: 10.1371/journal.pone.0179253 (PMC5489159; doi:10.1371/journal.pone.0179253)
Supplement: S2 Datasets — (XLSX) [file pone.0179253.s004.xlsx]

## Sheet: Sheet1
						omega0	1.7952	1/ms
						tau_2 =	3.7	ms
						tau_1 =	3.3	ms
	frame	time [ms]	measure			timeint	s1(t)	s2(t)	s(t)
	1053	0				0	1	0.25	1.25
	1054	0.2				0.25	0.842104	0.23176	1.07386
	1055	0.4	0.807759			0.5	0.544679	0.214851	0.759531
	1056	0.6	0.437174			0.75	0.181693	0.199176	0.380869
	1057	0.8	0.0665895			1	-0.169822	0.184644	0.0148222
	1058	1	-0.118703			1.25	-0.444742	0.171173	-0.273569
	1059	1.2	-0.303995			1.5	-0.600682	0.158684	-0.441998
	1061	1.6	-0.396642			1.75	-0.623147	0.147107	-0.47604
	1063	2	-0.257672			2	-0.524754	0.136374	-0.38838
	1065	2.4	0.0665895			2.25	-0.339415	0.126424	-0.212991
	1067	2.8	0.390851			2.5	-0.113221	0.1172	0.00397895
	1069	3.2	0.483497			2.75	0.105824	0.10865	0.214474
	1071	3.6	0.437174			3	0.27714	0.100723	0.377862
	1073	4	0.205559			3.25	0.374313	0.093374	0.467687
	1075	4.4	0.112913			3.5	0.388312	0.0865615	0.474874
	1077	4.8	-0.118703			3.75	0.326999	0.080246	0.407245
	1079	5.2	-0.211349			4	0.211506	0.0743914	0.285897
	1081	5.6	-0.118703			4.25	0.0705536	0.0689638	0.139517
	1082	5.8	0.0202664			4.5	-0.0659439	0.0639323	-0.00201165
	1084	6.2	0.112913			4.75	-0.172699	0.0592678	-0.113431
	1086	6.6	0.159236			5	-0.233252	0.0549437	-0.178308
	1088	7	0.205559			5.25	-0.241975	0.0509351	-0.19104
	1090	7.4	0.159236			5.5	-0.203768	0.0472189	-0.15655
	1092	7.8	0.0665895			5.75	-0.131799	0.0437739	-0.0880252
	1094	8.2	-0.0260567			6	-0.0439653	0.0405802	-0.0033851
	1098	9	-0.0723798			6.25	0.0410928	0.0376195	0.0787122
	1101	9.6	0.0202664			6.5	0.107617	0.0348748	0.142491
	1103	10	0.0665895			6.75	0.14535	0.0323303	0.177681
	1110	11.4	0.0202664			7	0.150786	0.0299716	0.180758
	1115	12.4	-0.0723798			7.25	0.126978	0.0277849	0.154763
						7.5	0.0821302	0.0257577	0.107888
						7.75	0.0273968	0.0238784	0.0512753
						8	-0.0256068	0.0221363	-0.00347053
						8.25	-0.067061	0.0205212	-0.0465398
						8.5	-0.0905746	0.019024	-0.0715505
						8.75	-0.093962	0.0176361	-0.0763259
						9	-0.0791257	0.0163494	-0.0627764
						9.25	-0.0511792	0.0151565	-0.0360226
						9.5	-0.0170722	0.0140507	-0.00302153
						9.75	0.0159568	0.0130256	0.0289824
						10	0.0417889	0.0120752	0.0538641
						10.25	0.0564413	0.0111943	0.0676355
						10.5	0.0585521	0.0103775	0.0689297
						10.75	0.049307	0.00962039	0.0589274
						11	0.0318921	0.0089185	0.0408106
						11.25	0.0106385	0.00826781	0.0189063
						11.5	-0.00994344	0.0076646	-0.00227884
						11.75	-0.0260406	0.0071054	-0.0189352
						12	-0.0351712	0.006587	-0.0285842
						12.25	-0.0364866	0.00610641	-0.0303802
						12.5	-0.0307255	0.0056609	-0.0250646
						12.75	-0.0198735	0.00524788	-0.0146256
						13	-0.00662936	0.004865	-0.00176435
						13.25	0.00619622	0.00451006	0.0107063
						13.5	0.0162271	0.00418101	0.0204081
						13.75	0.0219168	0.00387596	0.0257928
						14	0.0227365	0.00359318	0.0263297
						14.25	0.0191465	0.00333102	0.0224775
						14.5	0.0123841	0.00308799	0.0154721
						14.75	0.00413106	0.0028627	0.00699376
						15	-0.00386116	0.00265384	-0.00120732
						15.25	-0.0101119	0.00246022	-0.00765166
						15.5	-0.0136574	0.00228072	-0.0113767
						15.75	-0.0141682	0.00211432	-0.0120539
						16	-0.0119311	0.00196006	-0.00997101
						16.25	-0.00771711	0.00181706	-0.00590006
						16.5	-0.00257426	0.00168449	-0.000889772
						16.75	0.00240607	0.00156159	0.00396766
						17	0.00630119	0.00144766	0.00774884
						17.25	0.00851057	0.00134204	0.0098526
						17.5	0.00882886	0.00124412	0.010073
						17.75	0.00743481	0.00115335	0.00858817
						18	0.0048089	0.00106921	0.0058781
						18.25	0.00160414	0.000991197	0.00259534
						18.5	-0.00149933	0.00091888	-0.000580454
						18.75	-0.00392656	0.000851839	-0.00307472
						19	-0.00530333	0.00078969	-0.00451364
						19.25	-0.00550167	0.000732075	-0.0047696
						19.5	-0.00463298	0.000678663	-0.00395432
						19.75	-0.00299665	0.000629149	-0.0023675

## Sheet: Sheet2
						tau =	3.3	ms
	frame	time [ms]	measure			timeint	s(t)
	825	0				0	1
	827	0.4	0.920382			0.25	0.927041
	829	0.8	0.792994			0.5	0.859405
	831	1.2	0.729299			0.75	0.796703
	833	1.6	0.633758			1	0.738577
	835	2	0.55414			1.25	0.684691
	837	2.4	0.490446			1.5	0.634736
	839	2.8	0.426752			1.75	0.588427
	841	3.2	0.378981			2	0.545496
	843	3.6	0.347134			2.25	0.505697
	845	4	0.299363			2.5	0.468802
	847	4.4	0.267516			2.75	0.434598
	849	4.8	0.235669			3	0.40289
	851	5.2	0.203822			3.25	0.373496
	853	5.6	0.171975			3.5	0.346246
	858	6.6	0.10828			3.75	0.320984
	868	8.6	0.044586			4	0.297565
	900	15	0.0127389			4.25	0.275855
						4.5	0.255729
						4.75	0.237071
						5	0.219775
						5.25	0.20374
						5.5	0.188876
						5.75	0.175095
						6	0.162321
						6.25	0.150478
						6.5	0.139499
						6.75	0.129321
						7	0.119886
						7.25	0.111139
						7.5	0.103031
						7.75	0.0955138
						8	0.0885452
						8.25	0.082085
						8.5	0.0760962
						8.75	0.0705442
						9	0.0653974
						9.25	0.0606261
						9.5	0.0562028
						9.75	0.0521023
						10	0.048301
						10.25	0.044777
						10.5	0.0415101
						10.75	0.0384816
						11	0.035674
						11.25	0.0330713
						11.5	0.0306584
						11.75	0.0284216
						12	0.026348
						12.25	0.0244257
						12.5	0.0226436
						12.75	0.0209915
						13	0.01946
						13.25	0.0180402
						13.5	0.016724
						13.75	0.0155039
						14	0.0143727
						14.25	0.0133241
						14.5	0.012352
						14.75	0.0114508
						15	0.0106153
						15.25	0.00984086
						15.5	0.00912288
						15.75	0.00845728
						16	0.00784025
						16.25	0.00726823
						16.5	0.00673795
						16.75	0.00624635
						17	0.00579062
						17.25	0.00536815
						17.5	0.00497649
						17.75	0.00461341
						18	0.00427682
						18.25	0.00396479
						18.5	0.00367552
						18.75	0.00340736
						19	0.00315876
						19.25	0.0029283
						19.5	0.00271465
						19.75	0.00251659
